# Supplementary material for: Copolymer-1 enhances cognitive performance in young adult rats
Source: PLoS One. 2018 Mar 1;13(3):e0192885. doi: 10.1371/journal.pone.0192885 (PMC5832204; doi:10.1371/journal.pone.0192885)
Supplement: S1 Table — (XLS) [file pone.0192885.s001.xls]

## Sheet: Fig 1
FIG 1
			SALINE
X	RAT1	RAT2	RAT3	RAT4	RAT5	RAT6	RAT7	RAT8	Mean	SD
1	66	55	59	60	56	55	65	63	59.875	4.42194
2	64	58	52	60	62	63	59	55	59.125	4.08613
3	53	45	40	44	45	46	44	51	46	4.14039
4	50	56	52	46	49	50	47	45	49.375	3.5431
5	45	52	44	40	45	53	46	41	45.75	4.65219
6	40	35	34	30	35	33	34	32	34.125	2.90012
7	47	37	42	42	41	46	38	43	42	3.4641
8	41	35	34	29	35	40	36	34	35.5	3.74166
9	24	30	36	29	30	25	29	36	29.875	4.38952
10	28	36	35	43	35	35	44	34	36.25	5.11999
11	17	25	30	25	24	18	26	28	24.125	4.51782
12	26	15	25	30	25	16	24	30	23.875	5.64263
13	23	28	34	28	29	22	29	28	27.625	3.73927
14	7	13	12	18	14	11	12	13	12.5	3.0706
15	8	13	12	12	18	12	13	18	13.25	3.32738
		COP-1
X	RAT1	RAT2	RAT3	RAT4	RAT5	RAT6	RAT7	RAT8	Mean	SD
1	50	43	58	44	50	44	42	52	47.875	5.56616
2	52	45	60	46	54	44	47	60	51	6.52468
3	25	33	17	26	25	26	32	20	25.5	5.37188
4	30	38	20	28	30	20	29	29	28	5.83095
5	30	38	20	28	33	29	37	19	29.25	7.0051
6	20	30	15	23	20	20	31	16	21.875	5.89037
7	23	33	18	24	22	22	34	18	24.25	6.11205
8	20	28	15	18	22	19	29	16	20.875	5.19443
9	15	23	11	17	22	16	22	10	17	5.01427
10	20	32	17	22	22	20	31	17	22.625	5.80486
11	15	24	12	18	15	16	23	13	17	4.40779
12	11	17	8	16	13	10	18	9	12.75	3.84522
13	15	25	11	18	15	14	26	11	16.875	5.79254
14	10	3	13	8	5	11	4	13	8.375	3.99777
15	10	4	14	7	7	9	5	12	8.5	3.42261
