# Supplementary material for: Copolymer-1 enhances cognitive performance in young adult rats
Source: PLoS One. 2018 Mar 1;13(3):e0192885. doi: 10.1371/journal.pone.0192885 (PMC5832204; doi:10.1371/journal.pone.0192885)
Supplement: S2 Table — (XLS) [file pone.0192885.s002.xls]

## Sheet: FIG 2
FIG 2A
			SALINE
X	RAT1	RAT2	RAT3	RAT4	RAT5	RAT6	RAT7	RAT8	Mean	SD
1	60	67	51	56	58	59	68	51	58.75	6.36396
2	57	68	48	55	59	58	67	47	57.375	7.65203
3	50	43	56	52	48	49	44	57	49.875	5.05505
4	56	61	48	54	59	55	62	47	55.25	5.54849
5	50	42	57	54	46	49	43	58	49.875	6.08129
6	40	33	44	42	38	41	33	43	39.25	4.26782
7	43	38	34	46	40	42	39	32	39.25	4.62138
8	30	23	24	39	35	31	22	26	28.75	6.08863
9	28	19	37	33	30	27	20	35	28.625	6.56696
10	25	17	31	27	23	26	16	30	24.375	5.50162
11	25	18	30	26	24	24	19	29	24.375	4.24054
12	20	29	11	15	23	21	30	12	20.125	7.18008
13	18	7	32	24	15	17	8	32	19.125	9.6279
14	20	6	29	25	19	21	7	28	19.375	8.73315
15	12	21	4	15	14	11	22	5	13	6.54654
		COP-1
X	RAT1	RAT2	RAT3	RAT4	RAT5	RAT6	RAT7	RAT8	Mean	SD
1	53	41	64	55	50	52	42	55	51.5	7.42582
2	53	42	63	54	51	54	41	54	51.5	7.11136
3	40	32	48	37	42	39	33	38	38.625	5.06916
4	43	34	50	39	44	44	33	40	40.875	5.61726
5	39	29	47	39	32	38	30	39	36.625	5.97465
6	20	11	28	22	18	21	10	24	19.25	6.15862
7	25	32	18	23	27	24	33	25	25.875	4.8532
8	17	9	28	14	20	18	8	17	16.375	6.3457
9	18	10	27	14	20	17	11	20	17.125	5.51459
10	15	6	26	11	18	16	7	18	14.625	6.54517
11	18	7	26	15	23	17	8	21	16.875	6.74934
12	11	5	17	9	14	12	4	12	10.5	4.37526
13	10	4	18	8	13	9	5	11	9.75	4.46414
14	12	6	20	10	15	13	5	13	11.75	4.83292
15	9	3	17	7	12	9	4	10	8.875	4.45413
FIG 2B
			SALINE
X	RAT1	RAT2	RAT3	RAT4	RAT5	RAT6	RAT7	RAT8	Mean	SD
1	35	27	46	38	33	36	26	42	35.375	6.84392
2	38	29	49	42	35	37	30	39	37.375	6.43512
3	30	40	22	35	28	31	39	27	31.5	6.16441
4	35	43	29	37	33	34	44	31	35.75	5.36523
5	30	40	22	37	28	31	39	28	31.875	6.26641
6	25	33	17	28	23	24	34	23	25.875	5.61726
7	20	14	28	18	23	21	13	25	20.25	5.17549
8	22	16	30	20	25	23	15	25	22	4.95696
9	15	22	9	13	19	14	23	14	16.125	4.79397
10	13	6	22	16	10	14	6	16	12.875	5.43632
11	12	5	20	15	9	11	6	15	11.625	5.01248
12	13	6	22	14	19	14	8	19	14.375	5.52753
13	10	3	18	13	8	9	4	18	10.375	5.68048
14	8	3	14	11	6	9	3	12	8.25	4.06202
15	8	4	13	10	7	7	5	10	8	2.9277
		COP-1
X	RAT1	RAT2	RAT3	RAT4	RAT5	RAT6	RAT7	RAT8	Mean	SD
1	20	30	10	25	15	19	31	16	20.75	7.40174
2	27	36	14	28	22	28	35	21	26.375	7.30826
3	12	19	6	15	9	11	20	9	12.625	4.9839
4	10	17	4	13	7	11	16	7	10.625	4.56501
5	12	18	7	13	11	12	18	10	12.625	3.77728
6	10	18	3	14	6	9	19	10	11.125	5.56616
7	13	19	8	12	10	14	18	9	12.875	4.01559
8	9	3	17	7	13	8	4	13	9.25	4.80327
9	10	20	4	12	13	11	19	9	12.25	5.23041
10	11	21	5	13	14	10	22	8	13	5.95219
11	8	3	16	6	11	9	3	7	7.875	4.29077
12	10	20	4	13	12	9	21	9	12.25	5.75078
13	7	4	14	5	8	8	4	8	7.25	3.24037
14	5	4	7	5	6	4	5	6	5.25	1.0351
15	5	3	8	6	5	5	3	6	5.125	1.64208
