# Supplementary material for: Copolymer-1 enhances cognitive performance in young adult rats
Source: PLoS One. 2018 Mar 1;13(3):e0192885. doi: 10.1371/journal.pone.0192885 (PMC5832204; doi:10.1371/journal.pone.0192885)
Supplement: S3 Table — (XLS) [file pone.0192885.s003.xls]

## Sheet: FIG 3
	FIG 3A			FIG 3B
	Saline	Cop-1		Saline	Cop-1
	9	24		22	40
	11	20		24	30
	14	25		20	39
	10	22		19	31
	10	26		17	41
	13	18		22	30
	15	23		28	32
	14	26		31	40
Mean	12	23		22.875	35.375
SD	2.26779	2.87849		4.67325	5.01248
	FIG 3C			FIG 3D
	Saline	Cop-1		Saline	Cop-1
	41	65		118	166
	30	48		99	150
	39	66		113	146
	30	53		110	160
	24	59
	45	45
	27	62
	43	69
Mean	34.875	58.375		110	155.5
SD	8.02563	8.81456		8.04156	9.14695
