# Supplementary material for: Copolymer-1 enhances cognitive performance in young adult rats
Source: PLoS One. 2018 Mar 1;13(3):e0192885. doi: 10.1371/journal.pone.0192885 (PMC5832204; doi:10.1371/journal.pone.0192885)
Supplement: S4 Table — (XLS) [file pone.0192885.s004.xls]

## Sheet: FIG 4
	FIG 4A			FIG 4B
	Saline	Cop-1		Saline	Cop-1
	13	20		30	54
	9	15		19	37
	11	15		27	34
	11	18		18	55
	11	20		27	52
	12	17		18	38
	13	14		32	37
	14	21		32	33
Mean	11.75	17.5		25.375	42.5
SD	1.58114	2.67261		6.13974	9.42641
	FIG 4C			FIG 4D
	Saline	Cop-1		Saline	Cop-1
	10	64		113	178
	33	44		95	163
	40	48		111	173
	33	59		93	160
	38	40
	15	61
	39	59
	34	49
Mean	30.25	53		103	168.5
SD	11.361	8.84792		10.4563	8.42615
